# Supplementary material for: Exploring the diagnostic potential of IL1R1 in depression and its association with lipid metabolism
Source: Front Pharmacol. 2025 Apr 24;16:1519287. doi: 10.3389/fphar.2025.1519287 (PMC12058660; doi:10.3389/fphar.2025.1519287)
Supplement: Supplementary file 2 [file Table3.xlsx]

## Sheet: Sheet 1
ID	control	MDD	MeanDecreaseAccuracy	MeanDecreaseGini
IL1R1	3.94231	3.83918	4.27856	1.90924
EPAS1	3.3841	3.17206	3.61792	1.65581
HSPB1	2.66546	2.64225	2.74631	1.25909
ETS1	3.05602	2.07252	3.05365	1.16306
IL6	2.22065	1.60056	2.44164	0.965627
SRXN1	2.60852	2.60478	3.19196	0.837801
PAX2	2.14305	0.562532	2.82721	0.623537
ANKRD2	0.577647	1.94669	1.99725	0.398258
GPX7	-0.858666	-0.356462	-0.869292	0.396395
GPX8	0.245408	-0.62137	0.118611	0.306671
CD36	1.00504	1.41393	1.74618	0.283764
PRKD1	-1.00504	1.00504	-0.0830483	0.283283
CCR7	-0.272266	0.323399	0.195114	0.202016
MeanDecreaseGini: This metric calculates the impact of each variable on the heterogeneity of observations at each node of a classification tree, thereby comparing the importance of feature variables. The larger the value, the greater the importance of the variable.
Mean Decrease Accuracy: the degree of decrease in the accuracy of random forest predictions, with a larger value indicating a greater importance of the variable.
