# Supplementary material for: Exploring the diagnostic potential of IL1R1 in depression and its association with lipid metabolism
Source: Front Pharmacol. 2025 Apr 24;16:1519287. doi: 10.3389/fphar.2025.1519287 (PMC12058660; doi:10.3389/fphar.2025.1519287)
Supplement: Supplementary file 3 [file Table4.xlsx]

## Sheet: Sheet 1
FeatureName	FeatureID	AvgRank
IL1R1	3	2
EPAS1	5	2.4
HSPB1	15	4.4
GAB1	11	4.8
ETS1	14	4.8
SRXN1	6	6.4
CCR7	17	7.8
ITGB4	4	9.4
GPX7	16	10.4
VNN1	1	10.6
ANKRD2	7	11.2
CD36	10	13.4
KCNA5	19	13.8
LPO	12	14
PRKD1	21	14
DHCR24	13	15
PAX2	8	15.8
MSRB3	9	17.4
PTPRK	18	17.4
IL6	20	17.8
GPX8	2	18.2
AvgRank:The smaller the score of the cross-validation result of the characteristic variable, the greater the importance of the variable
