# Supplementary material for: Exploring the diagnostic potential of IL1R1 in depression and its association with lipid metabolism
Source: Front Pharmacol. 2025 Apr 24;16:1519287. doi: 10.3389/fphar.2025.1519287 (PMC12058660; doi:10.3389/fphar.2025.1519287)
Supplement: Supplementary file 4 [file Table1.xlsx]

## Sheet: Sheet1
oxidative stress-gene
AKR1B1
CALU
CTSD
HSPB1
OAT
PGAM1
ATP5B
CAPRIN1
CLIC1
DCTN2
EIF5A
HYOU1
VIM
APC
ARHGDIA
CCNT1
CCR1
CDC20
CDC25A
CDH2
CDK9
CDKN2D
CSNK1G2
CTNNB1
DDR2
ELK1
ERBB2
F2R
FECH
FGFR1
GNB1
GNB2
GTF2B
HGF
HINT1
IL18
ITGA7
JUN
MARCKSL1
MYBL2
MYC
NFE2L1
NFRKB
PAIP1
PDYN
PHB
SPRY2
SYP
TANK
TJP1
TSC2
UBE2A
ARL6IP5
BCL2
CYP1B1
DIABLO
ENDOG
GPX1
JAK2
MAP3K5
MAPT
MELK
PDCD10
PDK1
PML
PRKCD
PRODH
STK24
STK25
ZNF622
ATR
BAD
BCL2L1
BMP1
BRAF
CAPN2
CCNK
CD47
CDKN1C
CLU
CPE
CREB1
CSDA
CTSL1
CTTN
DFFB
DST
E2F1
EFNA4
ERBB4
ERCC5
ETS1
ETS2
ETV3
EZR
FASTK
GAK
GPX2
HBEGF
HSPA2
HTT
IGF1R
IL3
IL6ST
IL9
ITGA6
ITSN1
LYN
MARK3
MLH1
MYLK
NFATC1
NME2
PPP1CA
PPP3CA
RARB
REL
RXRB
S100A1
SELENBP1
SMAD1
SP2
STAT6
TADA3
TCF3
TERF1
TNFRSF1A
TSG101
TSPAN31
YWHAH
ACTB
BAK1
BMP4
CDC25C
CDH11
CDK10
CDKN2B
CTNNA1
DYNLL1
ERVW-1
FMO1
HDAC1
HGFAC
HLA-C
HSPA13
ITGAL
ITGB4
ITGB5
MMP11
PPP1R8
QSOX1
RB1
RNH1
RPA1
RPL13A
SF1
SLC7A5
SPINT2
SRF
TCEA1
TP53
TPP1
TUBA1B
VCAM1
ZYX
ADORA1
AMPH
APP
BAX
BNIP3
C6orf108
CAPNS1
CASK
CCNA2
CDH3
COMT
CUX1
DAPK1
FOS
GNAS
HMGA1
ID1
IER3
IGFBP2
ITGA5
ITGB6
JUND
LCAT
MAP2K5
MCM4
NF2
NFIX
NFKB1
NR2F6
PIK3R2
POLD1
RBL2
XIAP
ZNF91
ABL1
ADNP2
ADPRHL2
AGER
AIF1
AIFM1
AKR1B1
AKR1C3
ALDH3B1
ANKRD2
ANXA1
APEX1
APOA4
AQP1
ARG1
ARNT
ARNTL
ATF4
ATP13A2
ATP2A2
ATP7A
C20orf111
CBX8
CCL5
CCS
CD36
CDK1
CDK2
CHD6
CPEB2
CRYGD
DHRS2
DNM2
DPEP1
ECT2
EP300
EPAS1
ETV5
EZH2
F3
FABP1
FAS
FER
FOXO1
FOXO3
FXN
G6PD
GJB2
GLRX2
GPX5
GSK3B
GUCY1B3
HDAC2
HDAC6
HIF1A
HMOX1
HNRNPD
HSPA1A
HSPA1B
HTRA2
IL18BP
IL18RAP
IL6
IMPACT
KAT2B
KCNC2
KDM6B
KLF2
KLF4
KLF6
LONP1
LRRK2
MAPK7
MDM2
MGMT
MGST1
MMP3
MPO
MPV17
MT3
MTR
NEFH
NET1
NFE2L2
NGFR
NOS3
NQO1
NR4A2
OXR1
PARK7
PARP1
PAX2
PCGF2
PDGFD
PDGFRA
PDK2
PENK
PINK1
PKD2
PLA2R1
PLEKHA1
PNPT1
PPARGC1A
PPARGC1B
PPIF
PPP5C
PRDX1
PRDX2
PRDX3
PRDX5
PRKAA1
PRKD1
PRKRA
PTPRK
PXN
PYCR1
PYCR2
RAD52
RBM11
RELA
RHOB
ROMO1
RPS3
SELS
SEPN1
SETX
SIN3A
SIRT1
SIRT2
SLC11A2
SLC25A24
SLC8A1
SNCA
SOD1
SOD2
SOD3
SPHK1
SRC
STAU1
TMEM161A
TNFAIP3
TP53INP1
TPM1
TPO
TRAF2
TRPC6
TXN2
TXNDC2
TXNDC3
TXNDC8
TXNL1
VKORC1L1
VRK2
WNT16
XBP1
ZC3H12A
ZNF277
ZNF580
AEN
APAF1
APOPT1
ATM
ATP2A1
BAG6
BBC3
BCL2A1
BCL2L10
BCL2L11
BCL2L2
BCL3
BOK
BRCA1
BRCA2
BRSK2
C16orf5
CASP12
CASP2
CASP4
CASP9
CD24
CDKN1A
CEBPB
CHAC1
CHEK2
CIDEB
CRIP1
CUL1
CUL2
CUL3
CUL4A
CUL5
CYCS
DAB2IP
DDIT3
DDIT4
DDX3X
DDX5
DNAJC10
DYRK2
E2F2
EDA2R
EPHA2
ERCC6
ERN1
ERO1L
FHIT
FNIP2
HIC1
HIPK1
HIPK2
HRAS
IFI16
IKBKE
ITPR1
LGALS12
MAEL
MCL1
MLLT11
MOAP1
MSH2
MSH6
MYBBP1A
NBN
NFATC4
NOL3
NUPR1
PERP
PGAP2
PHLDA3
PIK3R1
PMAIP1
POLB
PPM1F
PPP1R13B
PPP1R15A
PPP2R5C
PRKDC
PYCARD
RPS27L
RRP8
SART1
SCN2A
SELK
SFN
SGPP1
SHISA5
SIVA1
SNW1
ST20
STK11
TMBIM6
TMEM109
TNF
TNFRSF10B
TNFRSF1B
TOPORS
TP53BP2
TP63
TP73
TRIB3
UBE2K
USP28
WWOX
XPA
ZMAT1
ZMAT3
ZMAT4
ZNF346
ZNF385B
ZNF385C
ZNF385D
AKT1
BAG5
EPOR
GNB2L1
GPR37
GPR37L1
HP
HSPH1
INS
MET
NME5
NONO
NR4A3
PARK2
PSAP
TRAP1
TXN
VNN1
FBXW7
TRPM2
BMP7
DHFR
DHFRP1
FBLN5
FUT8
GCH1
HEBP2
MST4
NOX1
P4HB
PDIA2
RGN
SESN1
SESN2
SESN3
SFPQ
STOX1
SZT2
UBQLN1
ABCC2
ADA
ADAM9
ADIPOQ
ALAD
ALDH3A2
ALS2
ANGPTL7
APOD
APOE
APTX
AREG
ATOX1
ATRN
CA3
CASP3
CAT
CCL19
CCR7
CD38
CHRNA4
CHUK
CLN8
COL1A1
CRYAB
CYBA
CYBB
CYGB
CYP2E1
DGKK
DHCR24
DUOX1
DUOX2
DUSP1
EDN1
EEF2
EGLN1
EPX
ERCC1
ERCC2
ERCC3
ERCC8
ETFDH
FGF8
FKBP1B
FN1
FOSL1
GAB1
GCLC
GCLM
GJA3
GNAO1
GPX3
GPX4
GPX6
GPX7
GPX8
GSR
GSS
GSTP1
HAO1
HBA1
HBA2
HBB
HYAL1
HYAL2
IDH1
IL1B
IL1R1
IPCEF1
KCNA5
KPNA4
KRT1
LDHA
LIAS
LPO
MB
MBL2
MICB
MMP14
MSRA
MSRB2
MSRB3
MTF1
MUTYH
NAPRT1
NDUFA12
NDUFA6
NDUFB4
NDUFS2
NDUFS8
NEIL1
NOS1
NOX4
NOX5
NUDT1
NUDT2
OGG1
OLR1
OXSR1
PDGFRB
PDLIM1
PLA2G4A
PLK3
PNKP
PON2
PPP1R15B
PPP2CB
PRDX6
PRNP
PSEN1
PSIP1
PSMB5
PTGS1
PTGS2
PTK2B
PTPRN
PXDN
PXDNL
RGS14
RRM2B
S100A7
SCARA3
SCGB1A1
SDC1
SEPP1
SEPX1
SGK2
SHC1
SLC23A2
SLC7A11
SRXN1
STAR
STC2
STX2
STX4
TACR1
TAT
TOR1A
TRPA1
TXNIP
TXNRD1
TXNRD2
UCN
UCP2
UCP3
WRN
