# Supplementary material for: Exploring the diagnostic potential of IL1R1 in depression and its association with lipid metabolism
Source: Front Pharmacol. 2025 Apr 24;16:1519287. doi: 10.3389/fphar.2025.1519287 (PMC12058660; doi:10.3389/fphar.2025.1519287)
Supplement: Supplementary file 5 [file Table5.xlsx]

## Sheet: Sheet 1
outcome	group	n	min	max	median	iqr	q1	q3	mean	sd	se
1	IL1R1	12	-2.68638	-1.20031	-1.76316	0.74933	-2.32939	-1.58006	-1.92741	0.47919	0.13833
1	EPAS1	12	-1.08005	0.215549	-0.470225	0.638227	-0.818833	-0.180606	-0.49703	0.412717	0.119141
1	SRXN1	12	1.72642	4.17475	3.47983	0.582372	3.05757	3.63994	3.2659	0.707845	0.204337
1	ANKRD2	12	-5.22944	-3.35908	-4.11799	0.320222	-4.21795	-3.89773	-4.10498	0.46465	0.134133
1	PAX2	12	-6.2234	-4.82994	-6.17154	0.199776	-6.19309	-5.99332	-5.99272	0.3988	0.115124
1	CD36	12	2.05648	3.30549	2.93613	0.652483	2.50105	3.15354	2.81602	0.439507	0.126875
0	IL1R1	10	-1.60192	-0.319353	-0.796097	0.565409	-1.06747	-0.502058	-0.864814	0.44317	0.140143
0	EPAS1	10	-0.615249	1.29719	0.547187	0.609406	0.218078	0.827484	0.497323	0.558716	0.176682
0	SRXN1	10	3.46305	5.07229	3.95889	0.589639	3.81812	4.40776	4.14161	0.499449	0.157939
0	ANKRD2	10	-4.51865	-2.25708	-3.3252	1.11177	-3.91805	-2.80629	-3.35341	0.71324	0.225546
0	PAX2	10	-6.18878	-4.388	-5.40559	0.710388	-5.73642	-5.02603	-5.36053	0.622112	0.196729
0	CD36	10	2.93421	4.79751	3.23426	0.402547	3.05446	3.45701	3.41695	0.562582	0.177904
1	ETS1	12	1.01715	1.61383	1.21254	0.175611	1.13333	1.30895	1.24974	0.1905	0.0549926
1	HSPB1	12	3.63353	4.30075	4.03279	0.276484	3.8141	4.09058	3.97964	0.202016	0.0583171
1	GPX7	12	-2.02291	-1.08552	-1.40354	0.21355	-1.52447	-1.31092	-1.43718	0.246069	0.0710341
1	CCR7	12	5.60737	6.57625	6.11438	0.362675	6.00895	6.37162	6.16385	0.297042	0.0857485
1	IL6	12	-4.2881	-2.28825	-3.04648	1.37583	-3.89268	-2.51685	-3.17396	0.752337	0.217181
1	PRKD1	12	-6.07052	-1.95143	-5.69203	2.85433	-6.02105	-3.16672	-4.8197	1.54223	0.445204
0	ETS1	10	0.0707916	1.47008	0.728889	0.762872	0.163259	0.926131	0.646067	0.487601	0.154193
0	HSPB1	10	2.60063	4.18922	3.2774	0.228821	3.17867	3.40749	3.33833	0.432079	0.136635
0	GPX7	10	-3.26807	-1.24566	-1.96794	0.866646	-2.53158	-1.66493	-2.08763	0.671652	0.212395
0	CCR7	10	4.10867	6.43306	5.2876	1.06903	4.947	6.01603	5.34906	0.77184	0.244077
0	IL6	10	-6.30193	-1.63689	-4.50605	1.37374	-4.69285	-3.31911	-4.17734	1.4376	0.45461
0	PRKD1	10	-6.13886	-5.4824	-6.04073	0.29805	-6.04937	-5.75132	-5.91429	0.238373	0.0753802
